# Supplementary material for: Controllable Structure and Fluorescence Enhancement of ACQ Dye Nanoparticles Based on the FNP Process
Source: Polymers (Basel). 2025 Aug 6;17(15):2152. doi: 10.3390/polym17152152 (PMC12349522; doi:10.3390/polym17152152)
Supplement: Supplementary file 1 [file polymers-17-02152-s001.zip]

Archive with 1 entries (1 files):
- polymers-3719834-supplementary.pdf
